# Supplementary material for: Effect of Land‐Use on Hantavirus Infection Among Introduced and Endemic Small Mammals of Madagascar
Source: Ecol Evol. 2025 Apr 7;15(4):e70914. doi: 10.1002/ece3.70914 (PMC11975053; doi:10.1002/ece3.70914)
Supplement: Supplementary file 5 — Table S1. [file ECE3-15-e70914-s003.xlsx]

## Sheet: Primer_tested_endemics
#1 - Test primer efficiency on known R.rattus positives from the study
Primer For	Sequence	Reference	Primer Rev	Sequence	Reference	PCR Type [Primary OR Nested]	Sample tested	Sample type
OSM55	TAGTAGTAGACTCC	Kang et al 2009	HanS6	AGCTCIGGATCCATITCATC	Kang et al 2009	Primary	JPH[237-295]	Rattus rattus
Cro2F	AGYCCNGTNATGRGWGTNRTYGG	Arai et al 2016	Cro2R	ANGAYTGRTARAANGANGAYTTYTT	Arai et al 2016	Primary	JPH[048:85] + JPH[169:175] + TMR2183 etc	Rattus rattus
Han-S604F	GCH GAD GAR HTN ACA CCN GG	Kang et al 2009	Han-S974R	TCNGGNGCHCHNGCAAANAHCCA	Kang et al 2009	Primary	7 positive Rattus rattus	Rattus rattus
Han-S604F	GCH GAD GAR HTN ACA CCN GG	Kang et al 2009	HanS6	AGCTCIGGATCCATITCATC	Kang et al 2009	Primary	7 positive Rattus rattus	Rattus rattus
CaoBangF1	CATGCCCCATAACAATGAAA	Designed for this study	SegM_2363_2382	CCACAAGCWGTACAHCCTGT	Designed in this study	Primary	3 positive Rattus rattus	Rattus rattus
M_2008_2028_F	CTGGACAGATAATGCWCATGG	Designed in this study	SegM_2363_2382	CCACAAGCWGTACAHCCTGT	Designed in this study	Primary
M_2008_2028_F	CTGGACAGATAATGCWCATGG	Designed in this study	CBM_2256_R	CANGCMCCATARCAATGAAA	Song et al 2007	Nested with above pair
Cam1685_F	ACNAAGGGYTCWATGGTNTGTGA	Arai et al 2016	CBM_2256_R	CANGCMCCATARCAATGAAA	Song et al 2007	Primary
CaoBangF2	GGAAACAAAGTCTCAGGTTAT	Designed in this study	CaoBangR1_R2	GAACCCCADGCCCCNTCWAT	Designed in this study	Primary
CaoBangF1	CATGCCCCATAACAATGAAA	Designed in this study	CaoBangR1_R2	GAACCCCADGCCCCNTCWAT	Designed in this study	Primary
CaoBangF2	GGAAACAAAGTCTCAGGTTAT	Designed in this study	CaoBangR1_R2	GAACCCCADGCCCCNTCWAT	Designed in this study	Nested with above pair
M_2008_2028_F	CTGGACAGATAATGCWCATGG	Designed in this study	CBM_2256_R	CANGCMCCATARCAATGAAA	Song et al 2007	Primary
HTM_1490_F_M	TGTGNTCCWGGNTTYCATGG	Designed in this study	CBM_2256_R	CANGCMCCATARCAATGAAA	Song et al 2007	Primary
HTM_1495_F_M	CCGGGNTTTCATGGVTGGGC	Designed in this study	CBM_2256_R	CANGCMCCATARCAATGAAA	Song et al 2007	Primary
TalS696	TGATNAGYCCTGTNATGGGAGT	Kang et al 2009	Han-S6	AGCTCIGGATCCATITCATC	Kang et al 2009	Primary
TalS696	TGATNAGYCCTGTNATGGGAGT	Kang et al 2009	Han-S974R	TCNGGNGCHCHNGCAAANAHCCA	Kang et al 2009	Nested with above pair
TalS696	TGATNAGYCCTGTNATGGGAGT	Kang et al 2009	Han-S974R	TCNGGNGCHCHNGCAAANAHCCA	Kang et al 2009	Primary
Cro2F	AGYCCNGTNATGRGWGTNRTYGG	Arai et al 2016	Cro2R	ANGAYTGRTARAANGANGAYTTYTT	Arai et al 2016	Primary
Han_V_S520_541F	TGAGAATTAGRTTTAAGGATGA	Designed in this study	Han-S974R	TCNGGNGCHCHNGCAAANAHCCA	Kang et al 2009	Primary
#2 - Primer pairs that succesfully amplified known positive R.rattus tested on edemic
Primer For	Sequence	Reference	Primer Rev	Sequence	Reference	PCR Type [Primary OR Nested]	Sample tested (number of individual and species)	Sample type
Han-S604F	GCH GAD GAR HTN ACA CCN GG	Kang et al 2009	Han-S6	AGCTCIGGATCCATITCATC	Kang et al 2009	Primary	9 Eliurus sp 28 Setifer sp 53 Suncus sp.	Endemic small mammals
Han-S604F	GCH GAD GAR HTN ACA CCN GG	Kang et al 2009	Han-S974R	TCNGGNGCHCHNGCAAANAHCCA	Kang et al 2009	Nested with above pair	9 Eliurus sp 28 Setifer sp 53 Suncus sp.	Endemic small mammals
Han-S604F	GCH GAD GAR HTN ACA CCN GG	Kang et al 2009	Han-S6	AGCTCIGGATCCATITCATC	Kang et al 2009	Primary	91 Microgale sp.	Endemic small mammals
Han-S604F	GCH GAD GAR HTN ACA CCN GG	Kang et al 2009	Han-S974R	TCNGGNGCHCHNGCAAANAHCCA	Kang et al 2009	Nested with above pair	91 Microgale sp.	Endemic small mammals
M_2008_2028_F	CTGGACAGATAATGCWCATGG	Designed in this study	SegM_2363_2382	CCACAAGCWGTACAHCCTGT	Designed in this study	Primary	141 Bats	Endemic bats
M_2008_2028_F	CTGGACAGATAATGCWCATGG	Designed in this study	CBM_2256_R	CANGCMCCATARCAATGAAA	Song et al 2007	Nested with above pair	141cBats	Endemic bats
M_2008_2028_F	CTGGACAGATAATGCWCATGG	Designed in this study	SegM_2363_2382	CCACAAGCWGTACAHCCTGT	Designed in this study	Primary	91 Microgale sp.	Endemic small mammals
M_2008_2028_F	CTGGACAGATAATGCWCATGG	Designed in this study	CBM_2256_R	CANGCMCCATARCAATGAAA	Song et al 2007	Nested with above pair	91 Microgale sp.	Endemic small mammals
M_2008_2028_F	CTGGACAGATAATGCWCATGG	Designed in this study	SegM_2363_2382	CCACAAGCWGTACAHCCTGT	Designed in this study	Primary	9 Eliurus sp 28 Setifer sp 53 Suncus sp.	Endemic small mammals
M_2008_2028_F	CTGGACAGATAATGCWCATGG	Designed in this study	CBM_2256_R	CANGCMCCATARCAATGAAA	Song et al 2007	Nested with above pair	9 Eliurus sp 28 Setifer sp 53 Suncus sp.	Endemic small mammals
HTM_1495_F_M	CCGGGNTTTCATGGVTGGGC	Designed in this study	CBM_2256_R	CANGCMCCATARCAATGAAA	Song et al 2007	Primary	86 Microgale sp.	Endemic small mammals
M_2008_2028_F	CTGGACAGATAATGCWCATGG	Designed in this study	CBM_2256_R	CANGCMCCATARCAATGAAA	Song et al 2007	Nested with above pair	86 Microgale sp.	Endemic small mammals
HTM_1495_F_M	CCGGGNTTTCATGGVTGGGC	Designed in this study	CBM_2256_R	CANGCMCCATARCAATGAAA	Song et al 2007	Primary	9 Eliurus sp 28 Setifer sp 53 Suncus sp.	Endemic small mammals
M_2008_2028_F	CTGGACAGATAATGCWCATGG	Designed in this study	CBM_2256_R	CANGCMCCATARCAATGAAA	Song et al 2007	Nested with above pair	9 Eliurus sp 28 Setifer sp 53 Suncus sp.	Endemic small mammals

## Sheet: Endemic_cDNA_plate
	1	2	3	4	5	6	7	8	9	10	11	12
A	TMR_2006	TMR_2035	TMR_2057	TMR_2082	TMR2114	NEG_6A_2	TMR2137	TMR2150	TMR2170	TMR-2196	JPH239-69	JPH258-295	<=	Name of plate representative of species on plate "M.Brevicaudata 1"
B	TMR_2007	TMR_2036	TMR_2058	TMR_2083	TMR2115	TMR2125	TMR2142	TMR2155	TMR2171	TMR-2197	JPH240-79	JPH302 (839)
C	TMR_2021	TMR_2043	TMR_2069	TMR2097	TMR2116	TMR2126	TMR2143	TMR2156	TMR2172	TMR2234	JPH241-91	JPH303 (850)
D	TMR_2026	TMR_2044	TMR_2070	TMR2098	TMR2117	TMR2131	TMR2144	TMR2157	TMR2173	NEG_6A_3	JPH242-103	JPH318 (1026)
E	TMR_2027	TMR_2045	TMR_2071	TMR2108	TMR2118	TMR2132	TMR2145	TMR2161	TMR-2185	TMR2235	JPH243-115	JPH319 (1038)
F	TMR_2028	TMR_2046	TMR_2072	TMR2109	TMR2119	TMR2133	TMR2146	TMR2162	TMR-2188	TMR2244	JPH247-161	NEG_4F_5
G	TMR_2033	TMR_2047	TMR_2080	TMR2110	TMR2120	TMR2134	TMR2147	TMR2163	TMR-2194	TMR2245	JPH248-173	JPH325 (1107)
H	TMR_2034	NEG_6A_1	TMR_2081	TMR2111	TMR2124	TMR2136	TMR2148	TMR2165	TMR-2195	JPH238-58	NEG_6A_4	JPH326 (1118)
	1	2	3	4	5	6	7	8	9	10	11	12
A	JPH327 (1130)	JPH150_1801	JPH170_2254	JPH225 (3605)	LJR026 (1812)	LJR59 (2500)	JPH012 (56)	JPH027 (210)	JPH050 (452)	JPH078 (759)	JPH098 (976)	JPH116 (1170)	<=	Name of plate representative of species on plate "M.Brevicaudata 2"
B	JPH328 (1143)	JPH151_1825	JPH182_2553	JPH227 (3636)	LJR027 (1836)	LJR91 (3120)	JPH013 (70)	JPH028 (221)	JPH058 (534)	JPH079 (770)	JPH102 (1019)	JPH117 (1181)
C	JPH343 (1317)	JPH153_1866	JPH186_2624	NEG_8G_7	LJR032 (1934)	LJR111 (3508)	JPH014 (79)	JPH029 (233)	JPH059 (545)	JPH084 (824)	JPH103 (1033)
D	JPH122 (1236)	JPH156_1945	JPH195_2828	LJR003 (1298)	LJR033 (1956)	LJR112 (3518)	NEG_8F_9	JPH032 (266)	JPH060 (556)	JPH085 (835)	JPH104 (1043)
E	JPH125 (1287)	JPH157_1966	JPH207_3130	LJR006 (1362)	LJR42 (2166)	LJR121 (3616)	JPH019 (130)	JPH033 (277)	JPH061 (568)	NEG_6H_10	JPH109 (1098)
F	JPH128 (1350)	JPH166_2156	JPH211_3212	LJR009 (1424)	LJR 44 (2199)	LJR122 (3646)	JPH020 (136)	JPH034 (286)	JPH063 (589)	JPH086 (847)	JPH110 (1108)
G	JPH134_1475	JPH168_2210	JPH217_3339	LJR011 (1485)	LJR47 (2264)	JPH010 (37)	JPH021 (148)	JPH035 (297)	JPH068 (646)	JPH087 (860)	JPH112 (1129)
H	JPH141_1603	NEG_5E_6	JPH221_3444	LJR016 (1614)	NEG_5H_8	JPH011 (45)	JPH026 (200)	JPH049 (441)	JPH069 (658)	JPH094 (933)	JPH115 (1161)
	1	2	3	4	5	6	7	8	9	10	11	12
A	TMR2135	LJR135 (3791)	TMR-2213	JPH121 (1224)	JPH039 (336)	TMR_2048	TMR-2189	TMR-2211	JPH293-732	JPH135_1496	LJR80 (2922)	JPH055 (504)	<=	Name of plate representative of species on plate "Eliurus/Setifer/Suncus"
B	TMR2139	NEG_6H_11	TMR-2219	JPH136_1518	JPH044 (387)	TMR_2073	TMR-2190	TMR-2224	JPH294-744	JPH154_1889	LJR105 (3395)	JPH057 (525)
C	TMR2141	TMR_2008	TMR-2225	JPH164_2112	JPH045 (399)	NA	TMR-2191	TMR2247	JPH295-755	JPH213_3255	LJR128 (3705)	JPH064 (600)
D	JPH194_2818	TMR_2009	JPH300 (814)	JPH167_2186	NEG_12A_13	TMR_2088	TMR-2192	JPH252-220	JPH296 (767)	JPH 223 (3475)	LJR150 (3996)	JPH065 (611)
E	JPH220_3406	TMR2106	JPH301 (825)	JPH173_2319	JPH054 (493)	TMR2107	TMR-2193	JPH259-306	JPH317 (1013)	LJR012 (1506)	JPH015 (91)	JPH070 (670)
F	JPH228 (3779)	TMR2121	JPH354 (1442)	LJR010 (1461)	JPH056 (515)	TMR2149	NEG_7H_14	JPH278-517	JPH338 (1259)	NEG_10F_15	JPH043 (378)	JPH071 (681)
G	LJR66 (2634)	TMR2164	JPH367 (1593)	LJR37 (2043)	JPH100 (997)	TMR2158	TMR-2201	JPH279-527	JPH362 (1536)	LJR029 (1879)	JPH047 (422)	JPH072 (693)
H	LJR103 (3351)	TMR-2212	NEG_11D_12	JPH007 (8)	JPH119 (1202)	TMR-2184	TMR-2202	JPH285-595	JPH129 (1372)	LJR58 (2491)	JPH048 (431)	JPH075 (726)
										Color code for species name
	Stripe 1	Stripe 2								Microgale spp.			<=	Name of stripe "Suncus/Tenrecidae"
A	JPH083 (815)	JPH237-45								Eliurus spp.
B	JPH088 (871)	JPH082 (801)								Setifer spp.
C	JPH097 (965)	NEG_10G_17								Suncus spp.
D	JPH101 (1010)	TMR_2079								Tenrecidae spp.
E	JPH113 (1140)									Negative control
F	JPH114 (1150)
G	NEG_9D_16
H
	1	2	3	4	5	6	7	8	9	10	11	12	<=	Name of stripe "Bats "
A	NEG	SMG_20136	SMG_20144	SMG_20152	SMG_20159	SMG_20169	SMG_20176	SMG_20184	SMG_20192	SMG_20200	SMG_20207	NEG
B	SMG_20129	SMG_20137	SMG_20145	SMG_20153	SMG_20160	SMG_20170	SMG_20177	SMG_20185	SMG_20193	SMG_20201	SMG_20208	SMG_20215
C	SMG_20130	SMG_20138	SMG_20146	SMG_20154	SMG_20161	SMG_20171	SMG_20178	SMG_20186	SMG_20194	SMG_20202	SMG_20209	SMG_20216
D	SMG_20131	SMG_20139	SMG_20147	SMG_20155	SMG_20162	SMG_20172	SMG_20179	SMG_20187	SMG_20195	SMG_20203	SMG_20210	SMG_20217
E	SMG_20132	SMG_20140	SMG_20148	SMG_20156	SMG_20163	SMG_20173	SMG_20180	SMG_20188	SMG_20196	NEG	SMG_20211	SMG_20218
F	SMG_20133	SMG_20141	SMG_20149	NEG	SMG_20164	SMG_20174	SMG_20181	NEG	SMG_20197	SMG_20204	SMG_20212	SMG_20219
G	SMG_20134	SMG_20142	SMG_20150	SMG_20157	SMG_20166	SMG_20175	SMG_20182	SMG_20190	SMG_20198	SMG_20205	SMG_20213	SMG_20220
H	SMG_20135	SMG_20143	SMG_20151	SMG_20158	SMG_20168	NEG	SMG_20183	SMG_20191	SMG_20199	SMG_20206	SMG_20214	SMG_20221
