# Supplementary material for: Effect of Land‐Use on Hantavirus Infection Among Introduced and Endemic Small Mammals of Madagascar
Source: Ecol Evol. 2025 Apr 7;15(4):e70914. doi: 10.1002/ece3.70914 (PMC11975053; doi:10.1002/ece3.70914)
Supplement: Supplementary file 6 — Table S2. [file ECE3-15-e70914-s009.xlsx]

## Sheet: Sheet1
Species	Hantavirus prevalence (%)	Tested animals	Captured animals
Nonnative - Land	6.18	1213	1218
Rattus rattus	9.45	794	797
Mus musculus	0	258	259
Suncus etruscus	0	28	28
Suncus murinus	0	133	134
Endemic - Land	0	450	463
Tenrecidae	0	414	414
Microgale brevicaudata	0	324	336
Microgale longicaudata & prollixacaudata	0	18	18
Microgale parvula	0	4	4
Microgale talazaci	0	4	4
Tenrec ecaudatus	0	8	8
Setifer setosus	0	50	51
Nesogale cf. talazaci	0	6	6
Nesomyidae	0	36	36
Eliurus ellermani	0	1	1
Eliurus grandidieri	0	1	1
Eliurus minor	0	3	3
Eliurus webbi	0	21	21
Nesomys audeberti	0	9	9
Nesomys rufus	0	1	1
Native - Bats	0	227	350
Emballonuridae	0	16	17
Paremballonura atrata	0	16	16
Coleura kibomalandy	-	0	1
Hipposideridae	0	4	5
Macronycteris commersoni	0	4	5
Miniopteridae	0	17	29
Miniopterus brachytragos	0	1	3
Miniopterus gleni	0	1	1
Miniopterus griveaudi	0	15	25
Molossidae	0	31	31
Chaerephon atsinanana	0	25	25
Mops leucostigma	0	6	6
Pteropodidae	0	51	123
Rousettus madagascariensis	0	51	123
Vespertilionidae	0	108	145
Myotis goudoti	0	107	144
Laephotis matroka	0	1	1
