# Supplementary material for: Effect of Land‐Use on Hantavirus Infection Among Introduced and Endemic Small Mammals of Madagascar
Source: Ecol Evol. 2025 Apr 7;15(4):e70914. doi: 10.1002/ece3.70914 (PMC11975053; doi:10.1002/ece3.70914)
Supplement: Supplementary file 7 — Table S3. [file ECE3-15-e70914-s002.xlsx]

## Sheet: Sheet1
Predictor	Positive, n	Tested, n	Percent positive, %
Village*
Manantenina	6	72	8.33
Mandena	36	557	6.46
Sarahandrano	33	165	20
Season*
Dry	35	244	14.34
Wet	11	146	7.53
Transitional	28	404	7.18
Habitat type*
Semi-intact forest	0	52	0
Secondary forest	5	100	5
Agroforest	18	116	15.52
Brushy regrowth	14	118	11.86
Agriculture	15	125	12
Rice paddy	20	156	12.82
Village	3	127	2.36
Age*
Sub-adult	0	137	0
Adult	67	595	11.26
Unknown	8	62	12.9
Sex*
Male	51	416	12.26
Female	23	375	6.13
Unknown	1	3	33.33
