# Supplementary material for: Effect of Land‐Use on Hantavirus Infection Among Introduced and Endemic Small Mammals of Madagascar
Source: Ecol Evol. 2025 Apr 7;15(4):e70914. doi: 10.1002/ece3.70914 (PMC11975053; doi:10.1002/ece3.70914)
Supplement: Supplementary file 8 — Table S4. [file ECE3-15-e70914-s006.xlsx]

## Sheet: Sheet2
	Model
	Enviromental	Demographic	Environmental + Demographic	Environmental + Rat Density	Environmental + Demographic + Rat Density
Habitat type							Importance
Secondary forest	(reference)		(reference)	(reference)	(reference)			NA
Agroforest	3.49 [1.14,10.69]		2.26 [0.43,11.95]	1.62 [0.44,5.97]	1.47 [0.36,5.92]			0-0.19
Regrowth	2.49 [0.79,7.79]		2.01 [0.44,9.26]	1.42 [0.48,4.16]	1.39 [0.4,4.81]			0.20-0.39
Agriculture	2.15 [0.69,6.7]		1.89 [0.45,7.94]	1.29 [0.48,3.45]	1.33 [0.41,4.29]			0.40-0.59
Flooded rice	4.56 [1.44,14.39]		2.75 [0.38,19.89]	1.78 [0.4,7.87]	1.59 [0.31,8.25]			0.60-0.79
Village	0.64 [0.13,3.06]		1.13 [0.32,3.92]					0.80-1.00
Season
Dry	(reference)		(reference)	(reference)	(reference)
Wet	0.58 [0.23,1.49]		0.31 [0.1,0.98]	0.82 [0.38,1.76]	0.41 [0.11,1.48]
Transitional	1 [0.54,1.85]		0.68 [0.25,1.81]	0.95 [0.52,1.76]	0.59 [0.19,1.81]
Village
Manantenina	(reference)		(reference)	(reference)	(reference)
Mandena	1.14 [0.41,3.18]		1.35 [0.47,3.87]	0.76 [0.23,2.53]	1.09 [0.44,2.69]
Sarahandrano	4.79 [1.41,16.33]		1.93 [0.34,11.08]	2.8 [0.71,11.02]	1.34 [0.33,5.44]
Distance to village (m)
	1 [1,1]
Number of rats
				1.02 [0.98,1.06]	1.03 [0.97,1.08]
Sex
Female		(reference)	(reference)		(reference)
Male		1.12 [0.7,1.8]	1.19 [0.68,2.08]		1.19 [0.68,2.1]
Mass (g)
		1.13 [1.03,1.24]	1.14 [1.04,1.26]		1.16 [1.05,1.28]
Length (mm)
		1.1 [1.02,1.18]	1.11 [1.02,1.19]		1.12 [1.03,1.21]
Length: Mass
		1 [1,1]	1 [1,1]		1 [1,1]
Body condition (g/mm³)
		1.01 [0.69,1.49]
AICc	451.9	387.66	384.59	423.08	357.95
Nakagawa's marginal R²	0.21	0.64	0.73	0.09	0.7
data points in model	731	731	731	608	608
