# Supplementary material for: Effect of Land‐Use on Hantavirus Infection Among Introduced and Endemic Small Mammals of Madagascar
Source: Ecol Evol. 2025 Apr 7;15(4):e70914. doi: 10.1002/ece3.70914 (PMC11975053; doi:10.1002/ece3.70914)
Supplement: Supplementary file 9 — Table S5. [file ECE3-15-e70914-s008.xlsx]

## Sheet: Sheet1
SAMPLE	GENBANK ACCESSION NUMBER
NEW HANTAVIRUS SEQUENCE
TMR_2187	OP328829
TMR_2183	OP328830
TMR_3149	OP328831
TMR_3138	OP328832
TMR_3035	OP328833
TMR_3030	OP328834
TMR_3024	OP328835
TMR_3023	OP328836
TMR_3000	OP328837
TMR_2991	OP328838
TMR_2984	OP328839
TMR_2976	OP328840
TMR_2950	OP328841
TMR_2946	OP328842
TMR_2944	OP328843
TMR_2943	OP328844
TMR_2930	OP328845
TMR_2929	OP328846
TMR_2878	OP328847
TMR_2877	OP328848
TMR_2870	OP328849
TMR_2863	OP328850
TMR_2857	OP328851
TMR_2856	OP328852
TMR_2852	OP328853
TMR_2848	OP328854
TMR_2844	OP328855
TMR_2839	OP328856
TMR_2821	OP328857
TMR_2812	OP328858
TMR_2811	OP328859
TMR_2809	OP328860
TMR_2802	OP328861
TMR_2799	OP328862
TMR_2782	OP328863
TMR_2769	OP328864
TMR_2766	OP328865
TMR_2759	OP328866
TMR_2758	OP328867
TMR_2747	OP328868
TMR_2721	OP328869
TMR_2708	OP328870
TMR_2673	OP328871
TMR_2662	OP328872
TMR_2645	OP328873
TMR_2643	OP328874
TMR_2618	OP328875
TMR_2616	OP328876
TMR_2606	OP328877
TMR_2605	OP328878
TMR_2604	OP328879
TMR_2596	OP328880
TMR_2569	OP328881
TMR_2554	OP328882
TMR_2510	OP328883
TMR_2481	OP328884
TMR_2418	OP328885
TMR_2410	OP328886
TMR_2218	OP328887
TMR_2095	OP328888
TMR_2086	OP328889
TMR_2042	OP328890
TMR_2038	OP328891
TMR_2025	OP328892
LJR146	OP328893
LJR001	OP328894
JPH340	OP328895
JPH332	OP328896
JPH262	OP328897
JPH255	OP328898
JPH235	OP328899
JPH234	OP328900
JPH158	OP328901
JPH081	OP328902
JPH067	OP328903
REFERENCE SEQUENCE
Thailand_orthohantavirus	LC553715.1
Serang_virus	AM998806.1
Serang_virus	AM998806.1
Anjozorobe_virus	LC553724.1
MayoV_virus	KU587796.1
Anjozorobe_virus	KC490922.1
Thailand_orthohantavirus	MZ343362.1
Anjozorobe_virus	NC_034556.1
Anjozorobe_virus	KC490923.1
Anjozorobe_virus	KC490924.1
Sangassou_orthohantavirus	JQ082302.1
